# Supplementary material for: An Evolutionary Conservation and Druggability Analysis of Enzymes Belonging to the Bacterial Shikimate Pathway
Source: Antibiotics (Basel). 2022 May 17;11(5):675. doi: 10.3390/antibiotics11050675 (PMC9137983; doi:10.3390/antibiotics11050675)
Supplement: Supplementary file 1 [file antibiotics-11-00675-s001.zip]

Archive with 1 entries (1 files):
- antibiotics-1713583-supplementary.pdf
